# Supplementary material for: Overexpression of CD73 is associated with recurrence and poor prognosis of gingivobuccal oral cancer as revealed by transcriptome and deep immune profiling of paired tumor and margin tissues
Source: Cancer Med. 2023 Jul 1;12(16):16774–87. doi: 10.1002/cam4.6299 (PMC10501293; doi:10.1002/cam4.6299)
Supplement: Supplementary file 7 — Table S1: [file CAM4-12-16774-s002.xlsx]

## Sheet: S. tab1
Supplementary table 1: Results of test of differences in the proportions of each of the 22 immune cell types for various subgroups comparisons. Proportions of immune cell types were estimated using CIBERSORT and compared with Mann-Whitney U test. Only significant p-values are provided.
Cell types	Tumor	Normal	Margin	all samples			GPC		BPC
	GPC vs. BPC	GPC vs. BPC	GPC vs. BPC	Tumor vs. Margin	Margin vs. Normal	Tumor vs. Normal	Tumor vs. Margin	Margin vs. Normal	Tumor vs. Margin	Margin vs. Normal
B.cells.naive	0.015
B.cells.memory
Plasma.cells	0.004				0.05	0.004
T.cells.CD8					0.05
T.cells.CD4.naive
T.cells.CD4.memory.resting	0.032						0.013		0.024
T.cells.CD4.memory.activated				0.018		0.013	0.002
T.cells.follicular.helper	0.014				0.018	0.012			0.039
T.cells.regulatory..Tregs.
T.cells.gamma.delta
NK.cells.resting
NK.cells.activated				0.001		0.0003	0.007
Monocytes
Macrophages.M0	0.026			0.0001		2.6e-06	0		0.028
Macrophages.M1				0.002	0.018	4.2e-05	0.002
Macrophages.M2
Dendritic.cells.resting	0.012		0.046	0.001			0.002
Dendritic.cells.activated
Mast.cells.resting
Mast.cells.activated	0.005		0.019
Eosinophils
Neutrophils							0		0.033
high in C1+C3, low in C2
low in C1+C3; high in C2
high in Margin; low in Tumor
high in T; low in M
high in N; low in T
high in T and M; low in N
