# Supplementary material for: Overexpression of CD73 is associated with recurrence and poor prognosis of gingivobuccal oral cancer as revealed by transcriptome and deep immune profiling of paired tumor and margin tissues
Source: Cancer Med. 2023 Jul 1;12(16):16774–87. doi: 10.1002/cam4.6299 (PMC10501293; doi:10.1002/cam4.6299)
Supplement: Supplementary file 8 — Table S2: [file CAM4-12-16774-s009.xlsx]

## Sheet: S.tab2
Supplementary table 2: Fold-change (in logarithm) of mean expression level in tumor (T) compared to normal (N), and p-value, for 544 immune related genes (IRGs) for which expression levels in tumor were significantly different from normal tissue. Also provided for each of these genes are the log(fold change), with p-value, of expression in tumor compared to negative margin (M), and in negative ma…
		T vs. N		T vs. M		M vs. N
ensembl_gene_id	Gene	Log (fold change)	Corrected p-value	Log (fold change)	Corrected p-value	Log (fold change)	Corrected p-value
ENSG00000121769	FABP3	-6.04	8.68e-29	-6.04	1.08e-23	4.42	2.45e-08
ENSG00000198467	TPM2	-3.3	1.85e-07	-3.3	6.44e-05	3.8	2.98e-07
ENSG00000196218	RYR1	-4.05	2.34e-12	-4.05	5.84e-09	3.68	1.55e-06
ENSG00000119715	ESRRB	-3.34	4.46e-08	-3.34	2.29e-05	3.65	1.72e-06
ENSG00000143318	CASQ1	-8.73	1.29e-43	-8.73	3.43e-38	4.5	4.9e-06
ENSG00000143632	ACTA1	-8.22	1.07e-36	-8.22	7.07e-32	4.51	9.71e-06
ENSG00000175084	DES	-4.31	2.07e-07	-4.31	1.97e-05	4.16	2.32e-05
ENSG00000143434	SEMA6C	-3.44	3.88e-13	-3.44	6.37e-09	2.93	5.34e-05
ENSG00000111241	FGF6	-7.79	2.73e-17	-7.79	8.04e-15	4.97	6.08e-05
ENSG00000138379	MSTN	-5.71	3.96e-20	-5.71	2.83e-16	3.58	0.000133251
ENSG00000100628	ASB2	-3.53	6.65e-12	-3.53	3.69e-08	3.07	0.000186009
ENSG00000196465	MYL6B	-2.38	8.98e-09	-2.38	0.00010788	2.28	0.00175031
ENSG00000143171	RXRG	-3.92	6.76e-14	-3.92	5.7e-10	2.55	0.00358908
ENSG00000188130	MAPK12	-1.52	0.0187894	-1.52	0.887742	2.31	0.0128074
ENSG00000135744	AGT	-2.93	2.16e-06	-2.93	0.000608581	2.54	0.019269
ENSG00000172458	IL17D	-4.94	4.32e-27	-4.94	3.6e-21	2.21	0.0967176
ENSG00000135346	CGA	-3.07	0.00263941	-3.07	0.0481325	3.53	0.173197
ENSG00000081189	MEF2C	-1.9	0.000382026	-1.9	0.0941115	1.88	0.195268
ENSG00000164400	CSF2	2	0.0318242	2	0.512983	-2.15	0.222894
ENSG00000089250	NOS1	-1.94	0.00427098	-1.94	0.23199	1.86	0.267947
ENSG00000105550	FGF21	-2.56	0.0332734	-2.56	0.328038	3.07	0.274329
ENSG00000147588	PMP2	-4.45	3.44e-15	-4.45	2.17e-11	2.06	0.405649
ENSG00000184502	GAST	3.28	2.19e-06	3.28	0.000350273	-2.63	0.412744
ENSG00000106018	VIPR2	-2.62	1.85e-05	-2.62	0.00400803	1.99	0.48963
ENSG00000138798	EGF	-4.27	1.26e-14	-4.27	7.92e-11	2.18	0.581301
ENSG00000135409	AMHR2	-2.18	0.000204295	-2.18	0.0360249	1.97	0.59237
ENSG00000186868	MAPT	-3.63	6.9e-14	-3.63	1.16e-09	1.84	0.738955
ENSG00000012223	LTF	-3.61	2.29e-10	-3.61	3.59e-07	-2.36	0.873348
ENSG00000221867	MAGEA3	3.07	0.00168197	3.07	0.03623	-2.24	0.991782
ENSG00000181092	ADIPOQ	-7.28	1.91e-46	-7.28	1.49e-39	1.35	1
ENSG00000161055	SCGB3A1	-7.21	1.75e-32	-7.21	1.29e-27	-1.01	1
ENSG00000187151	ANGPTL5	-5.31	1.99e-30	-5.31	2.71e-24	-0.07	1
ENSG00000078898	BPIFB2	-7.29	1.94e-29	-7.29	4.38e-25	-0.15	1
ENSG00000078549	ADCYAP1R1	-3.28	8.79e-27	-3.28	6.87e-18	0.4	1
ENSG00000125999	BPIFB1	-7.21	3.36e-26	-7.21	2.96e-22	-0.14	1
ENSG00000124205	EDN3	-5.99	1.02e-24	-5.99	3e-20	-0.02	1
ENSG00000039537	C6	-5.23	1.2e-23	-5.23	9.41e-19	0.16	1
ENSG00000138207	RBP4	-5.52	1.1e-22	-5.52	3.13e-18	1.22	1
ENSG00000151623	NR3C2	-3.26	2.22e-22	-3.26	7.19e-15	0.27	1
ENSG00000197766	CFD	-3.69	6.44e-22	-3.69	1.98e-15	0.37	1
ENSG00000169083	AR	-3.01	3.71e-21	-3.01	1.89e-13	0.64	1
ENSG00000122756	CNTFR	-4.18	8.21e-21	-4.18	2.16e-15	0.73	1
ENSG00000070193	FGF10	-3.95	2.69e-20	-3.95	1.06e-14	0.01	1
ENSG00000113594	LIFR	-2.74	3.51e-19	-2.74	1.95e-11	0.5	1
ENSG00000187908	DMBT1	-5.82	8.27e-19	-5.82	2.9e-15	-1.37	1
ENSG00000152785	BMP3	-4.5	6.31e-18	-4.5	1.48e-13	-0.91	1
ENSG00000137070	IL11RA	-2.14	4.07e-17	-2.14	2.96e-08	0.39	1
ENSG00000102466	FGF14	-3.52	1.34e-16	-3.52	2.12e-11	0.17	1
ENSG00000025039	RRAGD	-2.7	2.01e-16	-2.7	9.74e-10	0.5	1
ENSG00000189058	APOD	-3.84	2.74e-16	-3.84	1.29e-11	0.54	1
ENSG00000164434	FABP7	-5.12	7.74e-16	-5.12	2.02e-12	1.61	1
ENSG00000069702	TGFBR3	-2.48	1.25e-15	-2.48	1.09e-08	0.18	1
ENSG00000141639	MAPK4	-3.64	4.23e-15	-3.64	1.58e-10	1.39	1
ENSG00000174697	LEP	-4.78	5.49e-15	-4.78	1.74e-11	0.12	1
ENSG00000106809	OGN	-3.8	5.56e-15	-3.8	1.25e-10	0.21	1
ENSG00000160862	AZGP1	-4.62	8.06e-15	-4.62	3.03e-11	-0.49	1
ENSG00000158458	NRG2	-2.72	8.21e-15	-2.72	7.95e-09	0.02	1
ENSG00000175445	LPL	-3.3	1.04e-14	-3.3	8.22e-10	1.59	1
ENSG00000144891	AGTR1	-3.62	1.21e-14	-3.62	3.5e-10	0.73	1
ENSG00000171819	ANGPTL7	-4.64	1.37e-14	-4.64	4.38e-11	1.52	1
ENSG00000180875	GREM2	-3.66	4e-14	-3.66	7.3e-10	-0.05	1
ENSG00000196482	ESRRG	-4.44	7.78e-14	-4.44	2.29e-10	1.59	1
ENSG00000101280	ANGPT4	-3.56	1.07e-13	-3.56	1.86e-09	0.72	1
ENSG00000170381	SEMA3E	-4.27	1.11e-13	-4.27	4.02e-10	0.03	1
ENSG00000116194	ANGPTL1	-3.63	2.05e-13	-3.63	2.44e-09	0.38	1
ENSG00000169248	CXCL11	3.84	2.06e-13	3.84	1.5e-09	-2.04	1
ENSG00000144339	TMEFF2	-3.92	5.39e-13	-3.92	2.52e-09	0.48	1
ENSG00000132170	PPARG	-2.82	5.94e-13	-2.82	7.04e-08	0.63	1
ENSG00000204389	HSPA1A	-2.57	1.88e-12	-2.57	4.18e-07	0.28	1
ENSG00000010319	SEMA3G	-2.47	2.02e-12	-2.47	7.21e-07	0.69	1
ENSG00000162444	RBP7	-2.79	2.46e-12	-2.79	1.85e-07	0.52	1
ENSG00000005249	PRKAR2B	-2.38	2.59e-12	-2.38	1.32e-06	0.58	1
ENSG00000197561	ELANE	-3.26	3.19e-12	-3.26	4.43e-08	0.69	1
ENSG00000135218	CD36	-2.84	5.31e-12	-2.84	2.44e-07	0.74	1
ENSG00000099399	MAGEB2	5.31	6.62e-12	5.31	2.28e-09	-0.1	1
ENSG00000185010	F8	-2.3	8.13e-12	-2.3	3.85e-06	1.01	1
ENSG00000134532	SOX5	-1.77	1.02e-11	-1.77	0.000225059	0.25	1
ENSG00000160678	S100A1	-4.28	1.1e-11	-4.28	1.22e-08	1.54	1
ENSG00000185267	CDNF	-2.57	1.76e-11	-2.57	1.54e-06	1.53	1
ENSG00000173110	HSPA6	-3.21	2.54e-11	-3.21	2.01e-07	0.32	1
ENSG00000168497	SDPR	-2.24	2.82e-11	-2.24	1.06e-05	0.5	1
ENSG00000139874	SSTR1	-3.35	4.63e-11	-3.35	2.09e-07	1.27	1
ENSG00000172348	RCAN2	-2.35	5.45e-11	-2.35	8.19e-06	1	1
ENSG00000122133	PAEP	4.25	6.38e-11	4.25	4.9e-08	-0.38	1
ENSG00000165197	VEGFD	-3.57	6.71e-11	-3.57	1.66e-07	1.65	1
ENSG00000188729	OSTN	-4.58	8.55e-11	-4.58	3.93e-08	1.99	1
ENSG00000204388	HSPA1B	-2.16	1.04e-10	-2.16	3.2e-05	0.16	1
ENSG00000143365	RORC	-3.1	1.05e-10	-3.1	7.02e-07	0.83	1
ENSG00000006047	YBX2	-2.81	1.62e-10	-2.81	2.27e-06	0.05	1
ENSG00000174059	CD34	-1.72	1.72e-10	-1.72	0.00101612	0.45	1
ENSG00000169418	NPR1	-2.08	4.54e-10	-2.08	0.000100802	0.33	1
ENSG00000090006	LTBP4	-1.95	6.35e-10	-1.95	0.000268518	0.35	1
ENSG00000105894	PTN	-2.69	1.74e-09	-2.69	1.39e-05	0.03	1
ENSG00000006128	TAC1	-3.82	2.57e-09	-3.82	1.42e-06	-0.05	1
ENSG00000005884	ITGA3	2.02	2.61e-09	2.02	0.000331097	-0.37	1
ENSG00000160339	FCN2	-3.35	3.38e-09	-3.35	3.93e-06	-0.1	1
ENSG00000126895	AVPR2	-2.26	3.47e-09	-2.26	0.000105952	0.46	1
ENSG00000129682	FGF13	-2.71	3.77e-09	-2.71	2.12e-05	1.11	1
ENSG00000131015	ULBP2	2.2	4.01e-09	2.2	0.000154735	-0.59	1
ENSG00000183844	FAM3B	-3.53	7.14e-09	-3.53	4.65e-06	-0.29	1
ENSG00000137441	FGFBP2	-2.77	9.49e-09	-2.77	3.04e-05	0.6	1
ENSG00000100526	CDKN3	1.76	1.3e-08	1.76	0.00322736	-0.26	1
ENSG00000162892	IL24	3.55	1.4e-08	3.55	7.29e-06	-0.53	1
ENSG00000107562	CXCL12	-2.24	1.63e-08	-2.24	0.000261448	0.4	1
ENSG00000105976	MET	1.46	2.49e-08	1.46	0.0451024	-0.16	1
ENSG00000145040	UCN2	2.07	2.57e-08	2.07	0.000720559	-0.62	1
ENSG00000138755	CXCL9	2.83	2.69e-08	2.83	4.89e-05	-1.82	1
ENSG00000166091	CMTM5	-2.8	3.12e-08	-2.8	5.79e-05	0.63	1
ENSG00000160691	SHC1	1.23	3.94e-08	1.23	0.452502	-0.23	1
ENSG00000151882	CCL28	-2.97	4.17e-08	-2.97	4.66e-05	-0.48	1
ENSG00000112175	BMP5	-3.57	4.99e-08	-3.57	1.7e-05	1.61	1
ENSG00000188257	PLA2G2A	-3.33	6.04e-08	-3.33	2.83e-05	-0.15	1
ENSG00000211445	GPX3	-2.31	6.71e-08	-2.31	0.000409551	0.29	1
ENSG00000117407	ARTN	2.35	7.48e-08	2.35	0.000369641	-0.34	1
ENSG00000112333	NR2E1	3	7.82e-08	3	6.46e-05	-1.02	1
ENSG00000164047	CAMP	-3.01	8.08e-08	-3.01	6.48e-05	1.11	1
ENSG00000025708	TYMP	1.82	8.57e-08	1.82	0.00441124	-0.93	1
ENSG00000049323	LTBP1	1.52	1.09e-07	1.52	0.0391008	-0.24	1
ENSG00000164485	IL22RA2	3.1	1.39e-07	3.1	7.56e-05	-0.81	1
ENSG00000106113	CRHR2	-2.8	1.63e-07	-2.8	0.000157324	1.21	1
ENSG00000121594	CD80	2.23	1.71e-07	2.23	0.000870822	-0.72	1
ENSG00000174808	BTC	-2.4	1.91e-07	-2.4	0.00052141	0.14	1
ENSG00000198643	FAM3D	-3.17	1.96e-07	-3.17	8.32e-05	-0.45	1
ENSG00000082175	PGR	-1.98	2.05e-07	-1.98	0.00275447	0.62	1
ENSG00000034510	TMSB10	1.27	2.48e-07	1.27	0.411177	-0.29	1
ENSG00000131203	IDO1	2.65	3.4e-07	2.65	0.000354065	-0.77	1
ENSG00000126787	DLGAP5	1.92	5.01e-07	1.92	0.00555413	-0.37	1
ENSG00000091409	ITGA6	1.67	5.13e-07	1.67	0.0208645	-0.13	1
ENSG00000072571	HMMR	1.86	6.43e-07	1.86	0.00806482	-0.16	1
ENSG00000121989	ACVR2A	-1.18	8.84e-07	-1.18	0.970293	0.07	1
ENSG00000112964	GHR	-1.8	1.09e-06	-1.8	0.0134425	0.96	1
ENSG00000134057	CCNB1	1.72	1.09e-06	1.72	0.0200549	-0.21	1
ENSG00000156427	FGF18	-2.27	1.1e-06	-2.27	0.00199476	0.58	1
ENSG00000171711	DEFB4A	3.35	1.12e-06	3.35	0.000199224	-0.06	1
ENSG00000156234	CXCL13	2.92	1.18e-06	2.92	0.000416877	-1.53	1
ENSG00000112936	C7	-3.04	1.19e-06	-3.04	0.000338098	0.2	1
ENSG00000075643	MOCOS	1.55	1.24e-06	1.55	0.0606045	-0.5	1
ENSG00000146070	PLA2G7	2.21	1.28e-06	2.21	0.00263322	-0.78	1
ENSG00000213401	MAGEA12	5.2	1.42e-06	5.2	4.73e-05	-0.3	1
ENSG00000125378	BMP4	-1.48	1.51e-06	-1.48	0.10153	0.37	1
ENSG00000157368	IL34	-1.95	1.55e-06	-1.95	0.00776194	-0.16	1
ENSG00000143768	LEFTY2	-3.43	1.55e-06	-3.43	0.000225574	1.04	1
ENSG00000008438	PGLYRP1	-3.23	1.57e-06	-3.23	0.00030116	0.87	1
ENSG00000143476	DTL	1.66	2.06e-06	1.66	0.0354003	-0.23	1
ENSG00000144730	IL17RD	-1.4	2.21e-06	-1.4	0.194782	0.11	1
ENSG00000196839	ADA	1.42	2.55e-06	1.42	0.176476	-0.23	1
ENSG00000138180	CEP55	1.9	2.69e-06	1.9	0.0119438	-0.21	1
ENSG00000121621	KIF18A	1.67	3.07e-06	1.67	0.0375305	-0.2	1
ENSG00000169245	CXCL10	2.72	3.26e-06	2.72	0.00116788	-1.04	1
ENSG00000101443	WFDC2	-3.32	3.9e-06	-3.32	0.000485227	-0.83	1
ENSG00000205846	CLEC6A	2.29	3.96e-06	2.29	0.00367474	-0.83	1
ENSG00000123496	IL13RA2	2.4	4.31e-06	2.4	0.00287236	-0.58	1
ENSG00000011426	ANLN	1.83	4.43e-06	1.83	0.0198692	-0.32	1
ENSG00000116678	LEPR	-1.7	4.47e-06	-1.7	0.0366478	-0.25	1
ENSG00000103490	PYCARD	1.36	4.77e-06	1.36	0.296133	-0.67	1
ENSG00000132470	ITGB4	1.57	5.42e-06	1.57	0.0785523	-0.46	1
ENSG00000112303	VNN2	-2.5	5.96e-06	-2.5	0.00268944	0.69	1
ENSG00000221866	PLXNA4	-1.97	6.24e-06	-1.97	0.0130223	0.9	1
ENSG00000133116	KL	-1.41	6.44e-06	-1.41	0.219772	0.31	1
ENSG00000114554	PLXNA1	1.26	6.79e-06	1.26	0.655951	-0.21	1
ENSG00000103522	IL21R	1.79	6.87e-06	1.79	0.0280801	-1.02	1
ENSG00000087494	PTHLH	2.44	6.93e-06	2.44	0.00332722	-0.64	1
ENSG00000106178	CCL24	2.37	7.59e-06	2.37	0.00416464	-0.72	1
ENSG00000112984	KIF20A	1.93	9.06e-06	1.93	0.0180531	-0.32	1
ENSG00000081985	IL12RB2	2.13	9.08e-06	2.13	0.00897837	-0.76	1
ENSG00000163273	NPPC	-2.75	9.33e-06	-2.75	0.00206751	0.76	1
ENSG00000160293	VAV2	1.46	9.91e-06	1.46	0.173713	-0.26	1
ENSG00000089685	BIRC5	1.83	9.97e-06	1.83	0.0275634	-0.11	1
ENSG00000213088	ACKR1	-2.12	1e-05	-2.12	0.00965032	0.11	1
ENSG00000145675	PIK3R1	-1.21	1.1e-05	-1.21	0.964651	0.11	1
ENSG00000134243	SORT1	-1.39	1.18e-05	-1.39	0.283906	0.21	1
ENSG00000017427	IGF1	-1.88	1.18e-05	-1.88	0.0240419	0.17	1
ENSG00000180871	CXCR2	-2.11	1.21e-05	-2.11	0.0109532	0.38	1
ENSG00000170312	CDK1	1.62	1.22e-05	1.62	0.0786836	-0.22	1
ENSG00000100385	IL2RB	1.65	1.33e-05	1.65	0.069248	-0.89	1
ENSG00000162723	SLAMF9	2.42	1.35e-05	2.42	0.00500855	-0.7	1
ENSG00000132141	CCT6B	-1.35	1.39e-05	-1.35	0.383894	0.18	1
ENSG00000115353	TACR1	-2.1	1.42e-05	-2.1	0.0122269	0.24	1
ENSG00000172156	CCL11	2.71	1.54e-05	2.71	0.00305314	0.28	1
ENSG00000139292	LGR5	-2.07	1.55e-05	-2.07	0.0140626	0.56	1
ENSG00000167768	KRT1	-3.06	1.67e-05	-3.06	0.00184089	0.65	1
ENSG00000157456	CCNB2	1.72	1.86e-05	1.72	0.0548215	-0.28	1
ENSG00000147381	MAGEA4	3.9	1.88e-05	3.9	0.000803782	0.31	1
ENSG00000134061	CD180	1.59	2.08e-05	1.59	0.106604	-0.94	1
ENSG00000144642	RBMS3	-1.33	2.08e-05	-1.33	0.470741	0.21	1
ENSG00000154134	ROBO3	-1.49	2.25e-05	-1.49	0.177983	0.36	1
ENSG00000124875	CXCL6	2.61	2.77e-05	2.61	0.00513004	-0.03	1
ENSG00000109743	BST1	-1.63	2.92e-05	-1.63	0.0983065	0.37	1
ENSG00000143297	FCRL5	2.41	3.01e-05	2.41	0.00809507	-1.78	1
ENSG00000121152	NCAPH	1.5	3.2e-05	1.5	0.187491	-0.31	1
ENSG00000170962	PDGFD	-1.87	3.92e-05	-1.87	0.0397432	0.34	1
ENSG00000177257	DEFB4B	3.5	3.93e-05	3.5	0.00196347	-0.22	1
ENSG00000175556	LONRF3	-1.83	4.44e-05	-1.83	0.047724	0.47	1
ENSG00000174371	EXO1	1.66	4.62e-05	1.66	0.0983856	-0.25	1
ENSG00000122420	PTGFR	-1.73	4.63e-05	-1.73	0.0731545	0.53	1
ENSG00000167104	BPIFB6	-4.77	4.83e-05	-4.77	0.000940643	-0.8	1
ENSG00000120088	CRHR1	-2.27	5.1e-05	-2.27	0.0145191	0.76	1
ENSG00000151090	THRB	-1.51	5.48e-05	-1.51	0.199532	0.64	1
ENSG00000171241	SHCBP1	1.53	5.86e-05	1.53	0.184533	-0.14	1
ENSG00000156970	BUB1B	1.61	5.89e-05	1.61	0.129816	-0.22	1
ENSG00000143184	XCL1	1.61	6e-05	1.61	0.13003	-0.8	1
ENSG00000176797	DEFB103A	2.92	6.16e-05	2.92	0.00508657	-0.8	1
ENSG00000163568	AIM2	1.87	6.26e-05	1.87	0.0480579	-0.61	1
ENSG00000049540	ELN	-1.99	6.92e-05	-1.99	0.0347256	0.13	1
ENSG00000100453	GZMB	1.84	7.16e-05	1.84	0.056404	-0.78	1
ENSG00000140932	CMTM2	-2.54	7.37e-05	-2.54	0.0102634	0.76	1
ENSG00000168394	TAP1	1.4	7.4e-05	1.4	0.375748	-0.56	1
ENSG00000115415	STAT1	1.53	7.43e-05	1.53	0.20076	-0.71	1
ENSG00000090104	RGS1	1.59	7.55e-05	1.59	0.154451	-0.99	1
ENSG00000103855	CD276	1.4	7.57e-05	1.4	0.379418	-0.2	1
ENSG00000187608	ISG15	2.17	7.74e-05	2.17	0.0228389	-0.93	1
ENSG00000163739	CXCL1	2.25	7.9e-05	2.25	0.0191095	-0.03	1
ENSG00000158714	SLAMF8	1.61	8.04e-05	1.61	0.143709	-0.75	1
ENSG00000164109	MAD2L1	1.45	8.27e-05	1.45	0.302151	0.04	1
ENSG00000179934	CCR8	1.85	8.73e-05	1.85	0.0586799	-0.79	1
ENSG00000104267	CA2	1.92	9.45e-05	1.92	0.0483381	-0.08	1
ENSG00000099860	GADD45B	-1.79	0.000106463	-1.79	0.0782541	0.96	1
ENSG00000073111	MCM2	1.29	0.00010866	1.29	0.769407	-0.05	1
ENSG00000049249	TNFRSF9	1.7	0.000110786	1.7	0.110754	-0.6	1
ENSG00000077264	PAK3	-1.74	0.00012246	-1.74	0.0985839	0.27	1
ENSG00000137558	PI15	1.92	0.000125453	1.92	0.0547001	-0.15	1
ENSG00000117586	TNFSF4	1.62	0.000130413	1.62	0.158833	-0.03	1
ENSG00000108176	DNAJC12	-1.99	0.000138332	-1.99	0.0471787	0.45	1
ENSG00000126759	CFP	-1.71	0.000146054	-1.71	0.116882	0.32	1
ENSG00000169607	CKAP2L	1.7	0.000149893	1.7	0.124162	-0.13	1
ENSG00000177243	DEFB103B	2.8	0.000151177	2.8	0.0104811	-0.6	1
ENSG00000123358	NR4A1	-1.87	0.000153761	-1.87	0.0689562	0.29	1
ENSG00000111537	IFNG	2.02	0.000156568	2.02	0.0452696	-0.78	1
ENSG00000145649	GZMA	1.74	0.000162112	1.74	0.109731	-0.68	1
ENSG00000126550	HTN1	-4.34	0.000165997	-4.34	0.00305156	1.99	1
ENSG00000122641	INHBA	2.37	0.000179447	2.37	0.0228389	-0.44	1
ENSG00000138039	LHCGR	-2.6	0.000183111	-2.6	0.015851	0.5	1
ENSG00000134258	VTCN1	-3.15	0.000184302	-3.15	0.0079209	-0.67	1
ENSG00000122585	NPY	-3.52	0.000190699	-3.52	0.00573928	1.51	1
ENSG00000087088	BAX	0.97	0.000195454	0.97	1	-0.26	1
ENSG00000160801	PTH1R	-1.57	0.000196012	-1.57	0.214932	0.55	1
ENSG00000239732	TLR9	-2.43	0.000197592	-2.43	0.0216175	0.81	1
ENSG00000114115	RBP1	1.8	0.000206551	1.8	0.0977376	-0.4	1
ENSG00000041982	TNC	1.83	0.000211793	1.83	0.0891318	-0.41	1
ENSG00000145386	CCNA2	1.61	0.000212074	1.61	0.191082	-0.19	1
ENSG00000135047	CTSL	1.43	0.000215757	1.43	0.412031	-0.21	1
ENSG00000198901	PRC1	1.31	0.000216554	1.31	0.760808	-0.17	1
ENSG00000168056	LTBP3	-1.21	0.000234943	-1.21	1	0.18	1
ENSG00000239998	LILRA2	-2.01	0.00023771	-2.01	0.0575566	0.61	1
ENSG00000100644	HIF1A	1.14	0.000237762	1.14	1	-0.18	1
ENSG00000196092	PAX5	1.91	0.000241136	1.91	0.0739417	-1.16	1
ENSG00000163600	ICOS	1.7	0.000259821	1.7	0.144677	-0.73	1
ENSG00000165949	IFI27	1.62	0.000273233	1.62	0.201181	-0.83	1
ENSG00000028277	POU2F2	1.51	0.000279851	1.51	0.314974	-0.42	1
ENSG00000171791	BCL2	-1.14	0.000287601	-1.14	1	0.17	1
ENSG00000092009	CMA1	-1.95	0.00030959	-1.95	0.0741211	-0.03	1
ENSG00000196743	GM2A	1.38	0.000330581	1.38	0.563533	-0.26	1
ENSG00000136011	STAB2	-1.86	0.000336327	-1.86	0.0986652	0.02	1
ENSG00000162493	PDPN	1.78	0.000352287	1.78	0.12805	0.09	1
ENSG00000121211	MND1	1.33	0.000374283	1.33	0.74998	-0.08	1
ENSG00000092096	SLC22A17	-1.59	0.000377734	-1.59	0.24244	0.04	1
ENSG00000114346	ECT2	1.32	0.000377734	1.32	0.783731	-0.18	1
ENSG00000186818	LILRB4	1.51	0.000384552	1.51	0.333256	-0.74	1
ENSG00000085265	FCN1	-1.94	0.000398453	-1.94	0.0858154	0.27	1
ENSG00000187045	TMPRSS6	1.78	0.000400337	1.78	0.131277	-0.51	1
ENSG00000204001	LCN8	-3.17	0.000401418	-3.17	0.0130378	2.26	1
ENSG00000167900	TK1	1.46	0.000409907	1.46	0.422111	-0.19	1
ENSG00000135423	GLS2	-1.59	0.000412194	-1.59	0.250209	-0.05	1
ENSG00000203710	CR1	-1.96	0.000416745	-1.96	0.0821667	0.58	1
ENSG00000185634	SHC4	-1.59	0.000417685	-1.59	0.251612	0.19	1
ENSG00000102678	FGF9	-1.83	0.000427451	-1.83	0.117112	0.19	1
ENSG00000139112	GABARAPL1	-1.27	0.000433706	-1.27	1	0.56	1
ENSG00000101695	RNF125	-1.24	0.000441324	-1.24	1	-0.01	1
ENSG00000118785	SPP1	2.4	0.000450465	2.4	0.0361274	-1.04	1
ENSG00000102575	ACP5	1.28	0.000456628	1.28	0.958493	-0.55	1
ENSG00000175305	CCNE2	1.36	0.000462106	1.36	0.655951	-0.29	1
ENSG00000167261	DPEP2	-1.67	0.000490688	-1.67	0.202678	0.52	1
ENSG00000043591	ADRB1	-1.74	0.000512932	-1.74	0.165811	0.35	1
ENSG00000150281	CTF1	-1.57	0.000526221	-1.57	0.293117	0.42	1
ENSG00000163737	PF4	-2.32	0.000537049	-2.32	0.044717	0.5	1
ENSG00000122861	PLAU	1.85	0.00054573	1.85	0.121496	-0.11	1
ENSG00000119630	PGF	1.46	0.00055177	1.46	0.451047	-0.02	1
ENSG00000069667	RORA	-1.34	0.000587254	-1.34	0.757843	0.41	1
ENSG00000203747	FCGR3A	1.64	0.000629957	1.64	0.23943	-0.31	1
ENSG00000108688	CCL7	2.43	0.000659426	2.43	0.0420844	-1.18	1
ENSG00000213886	UBD	2.14	0.000667098	2.14	0.0698872	-1.26	1
ENSG00000145623	OSMR	1.15	0.000670183	1.15	1	-0.13	1
ENSG00000104332	SFRP1	-1.69	0.000673431	-1.69	0.206227	-0.24	1
ENSG00000162367	TAL1	-1.19	0.000694417	-1.19	1	0.35	1
ENSG00000141447	OSBPL1A	-1.12	0.000697339	-1.12	1	0.4	1
ENSG00000114279	FGF12	-1.6	0.000703542	-1.6	0.283591	0.44	1
ENSG00000125965	GDF5	-2.38	0.000729486	-2.38	0.0476129	-0.16	1
ENSG00000144407	PTH2R	-2.22	0.000756662	-2.22	0.0633409	-1.13	1
ENSG00000163599	CTLA4	1.6	0.000810931	1.6	0.300296	-0.92	1
ENSG00000105810	CDK6	1.2	0.000825785	1.2	1	-0.27	1
ENSG00000166803	KIAA0101	1.44	0.00084847	1.44	0.524822	-0.26	1
ENSG00000104972	LILRB1	1.41	0.000881636	1.41	0.602595	-0.75	1
ENSG00000150753	CCT5	1	0.000896315	1	1	-0.02	1
ENSG00000141655	TNFRSF11A	-1.38	0.000913659	-1.38	0.674386	-0.3	1
ENSG00000164733	CTSB	1.02	0.000917445	1.02	1	-0.27	1
ENSG00000204516	MICB	1.34	0.000967179	1.34	0.810049	-0.22	1
ENSG00000120659	TNFSF11	1.67	0.000980874	1.67	0.253579	-0.95	1
ENSG00000187474	FPR3	1.38	0.000998108	1.38	0.702845	-0.49	1
ENSG00000150337	FCGR1A	1.6	0.000999861	1.6	0.317544	-0.72	1
ENSG00000122852	SFTPA1	2.51	0.00102011	2.51	0.0474916	-0.76	1
ENSG00000122877	EGR2	-1.61	0.00102223	-1.61	0.307938	0.05	1
ENSG00000204390	HSPA1L	-1.08	0.00103228	-1.08	1	0.3	1
ENSG00000104921	FCER2	-1.68	0.00105496	-1.68	0.247066	0.23	1
ENSG00000120738	EGR1	-1.43	0.00109327	-1.43	0.577215	0.36	1
ENSG00000185737	NRG3	-2.06	0.00110933	-2.06	0.103161	-0.48	1
ENSG00000050628	PTGER3	-1.63	0.00111151	-1.63	0.293117	0.31	1
ENSG00000171310	CHST11	1.28	0.00116305	1.28	1	-0.24	1
ENSG00000107317	PTGDS	-1.76	0.00116647	-1.76	0.20732	0.15	1
ENSG00000134460	IL2RA	1.55	0.00122822	1.55	0.396343	-0.66	1
ENSG00000187498	COL4A1	1.52	0.00127805	1.52	0.431555	0.14	1
ENSG00000115523	GNLY	1.68	0.00129254	1.68	0.269535	-0.38	1
ENSG00000112742	TTK	1.46	0.00132878	1.46	0.541008	-0.19	1
ENSG00000149305	HTR3B	-2.36	0.00133095	-2.36	0.0679216	0.09	1
ENSG00000157168	NRG1	1.58	0.00134168	1.58	0.370062	-0.21	1
ENSG00000183134	PTGDR2	-1.84	0.00134379	-1.84	0.179114	1.36	1
ENSG00000239961	LILRA4	1.85	0.00139656	1.85	0.176319	-1.21	1
ENSG00000124102	PI3	2.08	0.00142438	2.08	0.110989	-0.51	1
ENSG00000078081	LAMP3	1.57	0.00147695	1.57	0.383955	-0.87	1
ENSG00000129654	FOXJ1	-1.76	0.00147768	-1.76	0.222978	-0.09	1
ENSG00000242689	CNTF	-1.44	0.00156238	-1.44	0.602326	0.85	1
ENSG00000125851	PCSK2	-2.37	0.00159118	-2.37	0.0733299	0.12	1
ENSG00000179639	FCER1A	-1.69	0.0015931	-1.69	0.278894	-0.24	1
ENSG00000120156	TEK	-1.18	0.00163493	-1.18	1	0.43	1
ENSG00000184330	S100A7A	2.42	0.00163556	2.42	0.0695796	-0.29	1
ENSG00000111913	FAM65B	-1.78	0.00167483	-1.78	0.227231	0.61	1
ENSG00000187912	CLEC17A	1.83	0.00169753	1.83	0.200229	-0.76	1
ENSG00000167618	LAIR2	1.8	0.00171474	1.8	0.215639	-0.47	1
ENSG00000115267	IFIH1	1.33	0.00171994	1.33	0.939245	-0.57	1
ENSG00000136160	EDNRB	-1.26	0.00175122	-1.26	1	0.26	1
ENSG00000111331	OAS3	1.45	0.00176785	1.45	0.60031	-0.57	1
ENSG00000146918	NCAPG2	0.92	0.0017802	0.92	1	-0.05	1
ENSG00000111445	RFC5	0.96	0.00183449	0.96	1	-0.19	1
ENSG00000119508	NR4A3	-1.74	0.00184681	-1.74	0.255251	0.96	1
ENSG00000131142	CCL25	2.41	0.00187443	2.41	0.0756336	-1.03	1
ENSG00000026751	SLAMF7	1.38	0.00191236	1.38	0.77702	-0.89	1
ENSG00000115138	POMC	-1.62	0.00191493	-1.62	0.355145	1.34	1
ENSG00000113739	STC2	1.62	0.00194379	1.62	0.359365	0.42	1
ENSG00000105519	CAPS	-1.21	0.00201006	-1.21	1	-0.05	1
ENSG00000196754	S100A2	1.53	0.00202282	1.53	0.470741	-0.41	1
ENSG00000163464	CXCR1	-2.03	0.00215348	-2.03	0.145731	0.57	1
ENSG00000173762	CD7	1.44	0.00216585	1.44	0.650607	-0.81	1
ENSG00000171951	SCG2	1.85	0.00219478	1.85	0.213561	-0.14	1
ENSG00000171388	APLN	1.93	0.00219708	1.93	0.179451	-0.04	1
ENSG00000184381	PLA2G6	-0.97	0.00228878	-0.97	1	0.08	1
ENSG00000119535	CSF3R	-1.97	0.00229609	-1.97	0.167786	0.62	1
ENSG00000136404	TM6SF1	-1.21	0.00233683	-1.21	1	0.57	1
ENSG00000152253	SPC25	1.38	0.00234392	1.38	0.832739	-0.04	1
ENSG00000143228	NUF2	1.38	0.00241225	1.38	0.839254	-0.09	1
ENSG00000149294	NCAM1	-1.84	0.00244532	-1.84	0.228072	1.41	1
ENSG00000198681	MAGEA1	3.71	0.00246497	3.71	0.0312153	0.44	1
ENSG00000130303	BST2	1.57	0.00259745	1.57	0.457842	-0.75	1
ENSG00000162891	IL20	1.87	0.00263682	1.87	0.216122	-0.36	1
ENSG00000038945	MSR1	1.29	0.00268852	1.29	1	-0.38	1
ENSG00000129946	SHC2	-1.23	0.00271839	-1.23	1	-0.02	1
ENSG00000164850	GPER1	-1.3	0.00274243	-1.3	1	0.12	1
ENSG00000146469	VIP	-1.52	0.00275794	-1.52	0.540362	0.18	1
ENSG00000163508	EOMES	1.47	0.00278614	1.47	0.623586	-0.97	1
ENSG00000172005	MAL	-2.5	0.00281987	-2.5	0.0859981	-0.05	1
ENSG00000101349	PAK5	-2.11	0.00286263	-2.11	0.145393	-0.32	1
ENSG00000181847	TIGIT	1.51	0.00289889	1.51	0.553433	-0.83	1
ENSG00000158481	CD1C	-1.42	0.0029371	-1.42	0.755834	-0.18	1
ENSG00000198053	SIRPA	1.01	0.00294059	1.01	1	-0.07	1
ENSG00000019991	HGF	-1.17	0.00303307	-1.17	1	-0.03	1
ENSG00000196262	PPIA	0.98	0.00318705	0.98	1	-0.27	1
ENSG00000136048	DRAM1	1.05	0.00323102	1.05	1	-0.24	1
ENSG00000196136	SERPINA3	-2.07	0.00329621	-2.07	0.167195	0.94	1
ENSG00000226979	LTA	1.42	0.00335391	1.42	0.781673	-0.75	1
ENSG00000122188	LAX1	1.44	0.00336268	1.44	0.721973	-0.99	1
ENSG00000174944	P2RY14	-1.26	0.0034076	-1.26	1	-0.09	1
ENSG00000104419	NDRG1	1.39	0.00356348	1.39	0.871025	-0.27	1
ENSG00000100985	MMP9	1.79	0.00360511	1.79	0.294124	-0.21	1
ENSG00000129048	ACKR4	1.51	0.00370032	1.51	0.591504	-0.56	1
ENSG00000135413	LACRT	-3.75	0.00372001	-3.75	0.0410214	-1.38	1
ENSG00000110777	POU2AF1	1.69	0.00372047	1.69	0.372247	-1.46	1
ENSG00000168487	BMP1	1.22	0.00372853	1.22	1	-0.15	1
ENSG00000089692	LAG3	1.49	0.00383312	1.49	0.638253	-0.4	1
ENSG00000128656	CHN1	1.26	0.00394231	1.26	1	-0.01	1
ENSG00000127129	EDN2	1.65	0.00394646	1.65	0.420848	-0.49	1
ENSG00000162009	SSTR5	-2.33	0.00396121	-2.33	0.126125	0.24	1
ENSG00000172215	CXCR6	1.38	0.00398517	1.38	0.926106	-0.83	1
ENSG00000127863	TNFRSF19	-1.4	0.00415604	-1.4	0.873456	0.14	1
ENSG00000184925	LCN12	-1.64	0.00441094	-1.64	0.44226	0	1
ENSG00000171867	PRNP	1.07	0.0044632	1.07	1	-0.06	1
ENSG00000204267	TAP2	1.04	0.00449612	1.04	1	-0.4	1
ENSG00000127955	GNAI1	1.05	0.00453941	1.05	1	-0.13	1
ENSG00000198712	COX2	-1.22	0.00470971	-1.22	1	0.73	1
ENSG00000126351	THRA	-1.03	0.00478899	-1.03	1	0.51	1
ENSG00000259384	GH1	-1.89	0.00489533	-1.89	0.271056	0.15	1
ENSG00000149557	FEZ1	1.38	0.00495873	1.38	0.952227	0.09	1
ENSG00000049768	FOXP3	1.45	0.00499182	1.45	0.765739	-0.62	1
ENSG00000206337	HCP5	1.17	0.00499241	1.17	1	-0.34	1
ENSG00000117560	FASLG	1.5	0.00512705	1.5	0.66071	-0.85	1
ENSG00000170989	S1PR1	-1.2	0.00513524	-1.2	1	0.36	1
ENSG00000140285	FGF7	-1.67	0.00537785	-1.67	0.437376	0.26	1
ENSG00000154654	NCAM2	-1.44	0.00545	-1.44	0.802371	0.15	1
ENSG00000168040	FADD	1.22	0.00545802	1.22	1	-0.34	1
ENSG00000135114	OASL	1.65	0.00560953	1.65	0.465489	-0.75	1
ENSG00000004468	CD38	1.28	0.00563611	1.28	1	-0.31	1
ENSG00000164344	KLKB1	-1.54	0.00586439	-1.54	0.62041	0.66	1
ENSG00000185686	PRAME	2.4	0.00587407	2.4	0.142753	0.41	1
ENSG00000111405	ENDOU	-1.94	0.00593253	-1.94	0.268267	0	1
ENSG00000170956	CEACAM3	-1.68	0.00609701	-1.68	0.450779	0.54	1
ENSG00000239839	DEFA3	-2.82	0.00615994	-2.82	0.100127	0.75	1
ENSG00000115414	FN1	1.88	0.00620069	1.88	0.306773	0.37	1
ENSG00000104213	PDGFRL	-1.48	0.00622027	-1.48	0.743912	0.4	1
ENSG00000136688	IL36G	1.82	0.00645526	1.82	0.340178	-0.57	1
ENSG00000168685	IL7R	1.46	0.00651366	1.46	0.791469	-0.42	1
ENSG00000125730	C3	-1.34	0.00663202	-1.34	1	0.12	1
ENSG00000196776	CD47	0.93	0.00666368	0.93	1	-0.2	1
ENSG00000134138	MEIS2	-1.03	0.0068458	-1.03	1	-0.31	1
ENSG00000135077	HAVCR2	1.16	0.00686042	1.16	1	-0.48	1
ENSG00000122136	OBP2A	2.15	0.00690716	2.15	0.208491	0.76	1
ENSG00000243772	KIR2DL3	2.13	0.00706154	2.13	0.218777	-1.14	1
ENSG00000180644	PRF1	1.37	0.00714818	1.37	1	-0.57	1
ENSG00000231925	TAPBP	0.84	0.00742978	0.84	1	-0.39	1
ENSG00000113494	PRLR	-1.64	0.00787471	-1.64	0.533634	0.24	1
ENSG00000258947	TUBB3	1.36	0.00804604	1.36	1	-0.13	1
ENSG00000183682	BMP8A	1.8	0.00822009	1.8	0.387331	-0.28	1
ENSG00000105329	TGFB1	1.08	0.00835432	1.08	1	-0.2	1
ENSG00000120217	CD274	1.29	0.00861214	1.29	1	-0.48	1
ENSG00000168081	PNOC	1.74	0.0097405	1.74	0.468075	-1.36	1
ENSG00000179388	EGR3	-1.37	0.0100796	-1.37	1	0.09	1
ENSG00000196083	IL1RAP	1.05	0.0100844	1.05	1	-0.24	1
ENSG00000134321	RSAD2	1.65	0.0100992	1.65	0.557909	-1.1	1
ENSG00000143869	GDF7	-1.41	0.0101193	-1.41	1	0.08	1
ENSG00000164078	MST1R	1.26	0.0101433	1.26	1	-0.63	1
ENSG00000154127	UBASH3B	1.02	0.0103062	1.02	1	-0.17	1
ENSG00000155660	PDIA4	1.02	0.010469	1.02	1	-0.43	1
ENSG00000127578	WFIKKN1	-1.26	0.0104757	-1.26	1	0.38	1
ENSG00000204264	PSMB8	1	0.0107938	1	1	-0.41	1
ENSG00000162482	AKR7A3	-1.08	0.0113221	-1.08	1	0.09	1
ENSG00000185008	ROBO2	-1.55	0.0116481	-1.55	0.725019	0.08	1
ENSG00000127743	IL17B	-1.68	0.0116551	-1.68	0.559073	1.23	1
ENSG00000181195	PENK	-1.62	0.0116733	-1.62	0.62311	-0.12	1
ENSG00000167244	IGF2	-1.27	0.011694	-1.27	1	0.93	1
ENSG00000198400	NTRK1	1.41	0.0123003	1.41	1	-0.3	1
ENSG00000077782	FGFR1	-1.1	0.0123988	-1.1	1	0.22	1
ENSG00000163235	TGFA	1.2	0.0134554	1.2	1	-0.27	1
ENSG00000107798	LIPA	0.87	0.0136817	0.87	1	-0.34	1
ENSG00000115232	ITGA4	1.04	0.0138851	1.04	1	-0.5	1
ENSG00000114626	ABTB1	-1.2	0.0139105	-1.2	1	0.63	1
ENSG00000171320	ESCO2	1.24	0.0139625	1.24	1	-0.17	1
ENSG00000104974	LILRA1	-1.45	0.0143936	-1.45	0.974768	0.37	1
ENSG00000152969	JAKMIP1	1.26	0.014537	1.26	1	-0.9	1
ENSG00000186827	TNFRSF4	1.27	0.0147076	1.27	1	-0.6	1
ENSG00000137752	CASP1	0.93	0.0148036	0.93	1	-0.26	1
ENSG00000160856	FCRL3	1.49	0.0149624	1.49	0.901179	-1.22	1
ENSG00000130427	EPO	-2.11	0.014983	-2.11	0.321554	-0.87	1
ENSG00000136695	IL36RN	1.71	0.0151629	1.71	0.571671	-0.45	1
ENSG00000172232	AZU1	-1.76	0.0152993	-1.76	0.531907	0.86	1
ENSG00000134539	KLRD1	1.35	0.0159706	1.35	1	-0.74	1
ENSG00000196154	S100A4	-0.97	0.0159962	-0.97	1	0.33	1
ENSG00000186810	CXCR3	1.31	0.0160027	1.31	1	-1.26	1
ENSG00000167286	CD3D	1.25	0.0160349	1.25	1	-0.74	1
ENSG00000030419	IKZF2	-1.3	0.0171749	-1.3	1	-0.28	1
ENSG00000115008	IL1A	1.5	0.0172583	1.5	0.912808	0.21	1
ENSG00000140511	HAPLN3	1.1	0.0175057	1.1	1	-0.37	1
ENSG00000175745	NR2F1	-1.26	0.0175057	-1.26	1	0.07	1
ENSG00000135914	HTR2B	-1.41	0.0178178	-1.41	1	-0.3	1
ENSG00000205809	KLRC2	1.6	0.0179871	1.6	0.746101	-0.84	1
ENSG00000124469	CEACAM8	-1.72	0.0180234	-1.72	0.605184	0.49	1
ENSG00000173369	C1QB	1.18	0.0183405	1.18	1	-0.69	1
ENSG00000166123	GPT2	-1.16	0.0184766	-1.16	1	0.12	1
ENSG00000114013	CD86	1.1	0.0202337	1.1	1	-0.48	1
ENSG00000173198	CYSLTR1	-1.1	0.0202373	-1.1	1	-0.05	1
ENSG00000241106	HLA-DOB	1.1	0.0204495	1.1	1	-0.86	1
ENSG00000261857	MIA	-1.9	0.020611	-1.9	0.47949	-0.1	1
ENSG00000186431	FCAR	-1.82	0.0207602	-1.82	0.540924	0.65	1
ENSG00000071205	ARHGAP10	-0.88	0.0209792	-0.88	1	0.27	1
ENSG00000166592	RRAD	-1.59	0.0210512	-1.59	0.798568	0.88	1
ENSG00000107201	DDX58	1.19	0.0224394	1.19	1	-0.43	1
ENSG00000079385	CEACAM1	-1.45	0.0230941	-1.45	1	-0.33	1
ENSG00000134545	KLRC1	1.3	0.0242034	1.3	1	-0.76	1
ENSG00000172243	CLEC7A	1.03	0.0246748	1.03	1	-0.47	1
ENSG00000186732	MPPED1	-1.75	0.02498	-1.75	0.643441	0.06	1
ENSG00000140464	PML	0.97	0.0251584	0.97	1	-0.28	1
ENSG00000185652	NTF3	-1.29	0.0251914	-1.29	1	0.16	1
ENSG00000121691	CAT	-0.89	0.0263616	-0.89	1	0.2	1
ENSG00000168078	PBK	1.24	0.0264382	1.24	1	-0.09	1
ENSG00000163421	PROK2	-1.79	0.0267634	-1.79	0.624749	0.45	1
ENSG00000138160	KIF11	1.13	0.0269127	1.13	1	-0.15	1
ENSG00000095752	IL11	1.85	0.0270884	1.85	0.572614	-0.39	1
ENSG00000146592	CREB5	-1.07	0.027255	-1.07	1	0.46	1
ENSG00000170442	KRT86	1.32	0.0279138	1.32	1	-0.77	1
ENSG00000215182	MUC5AC	-2.11	0.0281169	-2.11	0.431555	-0.21	1
ENSG00000163794	UCN	1.16	0.0281652	1.16	1	-0.19	1
ENSG00000204577	LILRB3	-1.38	0.0283613	-1.38	1	0.55	1
ENSG00000164821	DEFA4	-2.47	0.0283926	-2.47	0.320056	0.56	1
ENSG00000273259	SERPINA3	-1.87	0.0285793	-1.87	0.572037	0.73	1
ENSG00000150681	RGS18	-1.33	0.0287309	-1.33	1	0.46	1
ENSG00000204287	HLA-DRA	1.06	0.0289277	1.06	1	-0.62	1
ENSG00000162747	FCGR3B	-1.85	0.029022	-1.85	0.589395	0.5	1
ENSG00000159167	STC1	1.41	0.0296861	1.41	1	0.01	1
ENSG00000133710	SPINK5	-1.71	0.0299718	-1.71	0.725083	-0.07	1
ENSG00000065371	ROPN1	-2.13	0.0308217	-2.13	0.439764	-0.83	1
ENSG00000148926	ADM	1.12	0.0315514	1.12	1	-0.19	1
ENSG00000198183	BPIFA1	-2.37	0.0316107	-2.37	0.363977	0.21	1
ENSG00000115607	IL18RAP	-1.6	0.0317883	-1.6	0.89251	0.74	1
ENSG00000116824	CD2	1.17	0.0321735	1.17	1	-0.82	1
ENSG00000160349	LCN1	1.97	0.0323413	1.97	0.535638	-1.07	1
ENSG00000196415	PRTN3	-1.94	0.0327549	-1.94	0.555037	0.32	1
ENSG00000188389	PDCD1	1.18	0.0327602	1.18	1	-0.84	1
ENSG00000163563	MNDA	-1.37	0.0336507	-1.37	1	0.26	1
ENSG00000112033	PPARD	0.92	0.0336731	0.92	1	-0.23	1
ENSG00000159189	C1QC	1.09	0.033702	1.09	1	-0.62	1
ENSG00000123892	RAB38	1.19	0.0340702	1.19	1	-0.26	1
ENSG00000137078	SIT1	1.16	0.0342253	1.16	1	-0.86	1
ENSG00000240065	PSMB9	1.1	0.0343269	1.1	1	-0.31	1
ENSG00000104870	FCGRT	-0.98	0.0344972	-0.98	1	0.03	1
ENSG00000184995	IFNE	1.67	0.0350174	1.67	0.827896	0.38	1
ENSG00000164509	IL31RA	1.22	0.0352812	1.22	1	-0.03	1
ENSG00000145147	SLIT2	-1.17	0.0357855	-1.17	1	0.19	1
ENSG00000108840	HDAC5	-0.84	0.0364013	-0.84	1	0.28	1
ENSG00000134259	NGF	1.27	0.0366417	1.27	1	-0.23	1
ENSG00000171051	FPR1	-1.53	0.0368687	-1.53	1	0.52	1
ENSG00000240972	MIF	0.92	0.0370411	0.92	1	-0.31	1
ENSG00000138696	BMPR1B	1.39	0.0371671	1.39	1	-0.18	1
ENSG00000205502	C2CD4B	-1.64	0.037211	-1.64	0.878071	0.37	1
ENSG00000234745	HLA-B	1.03	0.0376442	1.03	1	-0.44	1
ENSG00000189013	KIR2DL4	1.74	0.0376985	1.74	0.757394	-1.01	1
ENSG00000157601	MX1	1.25	0.0384327	1.25	1	-0.78	1
ENSG00000184445	KNTC1	0.86	0.0387253	0.86	1	-0.15	1
ENSG00000189377	CXCL17	-1.62	0.0389553	-1.62	0.926678	-0.47	1
ENSG00000131096	PYY	1.29	0.039347	1.29	1	-0.09	1
ENSG00000153563	CD8A	1.24	0.0396601	1.24	1	-0.83	1
ENSG00000241186	TDGF1	-1.68	0.0404215	-1.68	0.848384	0.36	1
ENSG00000170581	STAT2	0.95	0.0408206	0.95	1	-0.39	1
ENSG00000229314	ORM1	-1.98	0.0409986	-1.98	0.587138	1.24	1
ENSG00000156738	MS4A1	1.53	0.0410314	1.53	1	-1.42	1
ENSG00000198765	SYCP1	-2.41	0.0420985	-2.41	0.414394	-0.46	1
ENSG00000125257	ABCC4	0.79	0.0421047	0.79	1	-0.14	1
ENSG00000160683	CXCR5	1.49	0.0425343	1.49	1	-1.14	1
ENSG00000143185	XCL2	1.3	0.043109	1.3	1	-1.39	1
ENSG00000138448	ITGAV	1.01	0.0432768	1.01	1	-0.06	1
ENSG00000136869	TLR4	-1.12	0.0434592	-1.12	1	0.28	1
ENSG00000135318	NT5E	1.18	0.0444867	1.18	1	0.08	1
ENSG00000166278	C2	1.07	0.044819	1.07	1	-0.54	1
ENSG00000163661	PTX3	-1.63	0.0448736	-1.63	0.951802	0.54	1
ENSG00000243649	CFB	1.14	0.0450665	1.14	1	-0.75	1
ENSG00000166923	GREM1	1.51	0.0470478	1.51	1	0.03	1
ENSG00000104998	IL27RA	0.97	0.0481805	0.97	1	-0.49	1
ENSG00000211689	TARP	1.12	0.0493452	1.12	1	-0.9	1
ENSG00000213030	CGB8	3.94	0.000244312	3.94	0.0050997	-0.38	NA
ENSG00000046774	MAGEC2	3.63	0.00237966	3.63	0.0318953	-1.26	NA
