# Supplementary material for: Overexpression of CD73 is associated with recurrence and poor prognosis of gingivobuccal oral cancer as revealed by transcriptome and deep immune profiling of paired tumor and margin tissues
Source: Cancer Med. 2023 Jul 1;12(16):16774–87. doi: 10.1002/cam4.6299 (PMC10501293; doi:10.1002/cam4.6299)
Supplement: Supplementary file 9 — Table S3: [file CAM4-12-16774-s006.xlsx]

## Sheet: S tab 3
Supplementary table 3: List of 8 immune-related genes (IRGs) whose expression levels provide significant differentiation between patients of good prognosis cluster (GPC) and those of Bad prognosis cluster (BPC) with complete accuracy. Log(fold change), with p-value, between expression levels among patients belonging to distinct pairs of clusters of each of these genes are also provided. "++" resu…
Sl. No.	Genes	Log (fold change)	GPC		BPC		pvalue	Recurrence++		Overall survival++
			mean	SD	mean	SD		Coefficient	p-value	Coefficient	p-value
1	NT5E	-0.08	10.42	0.98	12.4	1.03	0	1.07	0.00481	0.2741	0.43
2	THRA	-0.03	9.55	0.57	10.12	0.44	0	0.6932	0.33	0.944	0.24
3	RBP1	-0.06	10.07	1.61	11.52	1.37	0.01	0.382	0.2	-0.2851	0.22
4	TLR4	-0.04	9.7	1.02	10.63	0.89	0.01	0.3109	0.38	0.7475	0.15
5	ITGA6	-0.02	15.25	0.73	16.04	1.34	0.02	1.617	0.01	0.4163	0.33
6	BMPR1B	-0.09	7.42	2.16	9.03	1.27	0.02	-0.1075	0.56	0.0579	0.746
7	ITGAV	-0.03	13.36	0.93	14.19	1.25	0.02	0.3353	0.32	-0.189	0.52
8	SSTR1	-0.14	2.02	0.9	2.76	1.29	0.04	0.1912	0.5	0.3738	0.3
