# Supplementary material for: Overexpression of CD73 is associated with recurrence and poor prognosis of gingivobuccal oral cancer as revealed by transcriptome and deep immune profiling of paired tumor and margin tissues
Source: Cancer Med. 2023 Jul 1;12(16):16774–87. doi: 10.1002/cam4.6299 (PMC10501293; doi:10.1002/cam4.6299)
Supplement: Supplementary file 10 — Table S4: [file CAM4-12-16774-s008.xlsx]

## Sheet: Sheet1
Supplementary table 4: Correlations of the expressions of CD73 and ITGA6 genes with the proportions of immune cells in tumor, margins and normal samples. Values represented correlation coefficients. Regression coefficients and p-values indicated association of immune cell proportions with survival status (results of single-factor regression analysis).
Proportions of immune cells	Tumor				Margin				Normal
	CD73	ITGA6	Regression coefficient	p-value	CD73	ITGA6	Regression coefficient	p-value	CD73	ITGA6	Regression coefficient	p-value
B.cells.naive	-0.26	0.05	2.14	0.8	-0.1	0.01	12.6	0.28	-0.1	0	-1.9	0.8
B.cells.memory	NA	NA	NA	NA	0.02	-0.02	18.5	0.4	-0.16	-0.39	6.4	0.5
Plasma.cells	-0.21	0.12	-1.97	0.95	-0.08	0.15	-4.5	0.16	-0.03	-0.06	-3.2	0.4
T.cells.CD8	-0.26	-0.06	-24.3	0.1	-0.34	-0.12	-11.8	0.226	-0.3	-0.05	0.9	0.8
T.cells.CD4.naive	0.27	0.27	810.2	0.9	-0.01	0.21	-0.003	0.9	-0.09	-0.07	-0.0007	0.9
T.cells.CD4.memory.resting	-0.26	-0.02	8.6	0.09	-0.24	-0.2	-2.5	0.7	0.25	0.32	11.4	0.09
T.cells.CD4.memory.activated	-0.16	-0.11	-2.5	0.7	-0.09	0.34	-7.2	0.7	-0.16	0.08	3.8	0.75
T.cells.follicular.helper	-0.1	-0.07	-28.3	0.2	0.06	-0.05	-0.02	0.03	-0.05	-0.14	-47.3	0.38
T.cells.regulatory..Tregs.	NA	NA	NA	NA	-0.1	0.11	51.9	0.36	-0.21	-0.19	8.9	0.6
T.cells.gamma.delta	-0.08	-0.3	-0.002	0.99	0.03	-0.05	26.9	0.7	-0.07	-0.15	105.7	0.2
NK.cells.resting	-0.27	-0.12	9.9	0.62	-0.11	-0.21	20.8	0.72	-0.15	-0.09	-28.4	0.4
NK.cells.activated	0.16	0.33	14.8	0.2	0.05	0.17	-14.3	0.42	0.23	0.08	7.7	0.6
Monocytes	-0.27	-0.14	30.5	0.06	0.21	-0.27	5.2	0.53	-0.03	0.27	6.02	0.5
Macrophages.M0	0.33	0.17	-77.3	0.19	0.37	0.66	-26.4	0.4	0.25	0.09	-0.002	0.9
Macrophages.M1	-0.06	0.14	-9.8	0.3	0.36	0.39	-10	0.6	0.31	0.51	29.2	0.03
Macrophages.M2	-0.1	0.2	6.8	0.2	0.38	-0.14	2.3	0.7	0.11	-0.29	3..3	0.5
Dendritic.cells.resting	-0.31	-0.29	-100.1	0.16	-0.61	-0.46	2.1	0.4	-0.38	-0.03	0.13	0.9
Dendritic.cells.activated	0.32	0.21	15.4	0.06	-0.12	0.15	-46.9	0.3	-0.23	-0.05	-100.1	0.18
Mast.cells.resting	-0.32	-0.3	-12.3	0.7	0.01	-0.19	-0.008	0.9	-0.01	0.05	-0.002	0.9
Mast.cells.activated	0.39	-0.02	-5.7	0.12	0.37	0.3	2.9	0.2	0.3	0.31	-0.02	0.9

## Sheet: Sheet2
Proportions of immune cells	Tumor	Margin	Normal
B.cells.naive
B.cells.memory
Plasma.cells
T.cells.CD8
T.cells.CD4.naive
T.cells.CD4.memory.resting
T.cells.CD4.memory.activated
T.cells.follicular.helper
T.cells.regulatory..Tregs.
T.cells.gamma.delta
NK.cells.resting
NK.cells.activated
Monocytes
Macrophages.M0
Macrophages.M1
Macrophages.M2
Dendritic.cells.resting
Dendritic.cells.activated
Mast.cells.resting
Mast.cells.activated
